# Supplementary material for: Redescription of Monacha pantanellii (De Stefani, 1879), a species endemic to the central Apennines, Italy (Gastropoda, Eupulmonata, Hygromiidae) by an integrative molecular and morphological approach
Source: Zookeys. 2020 Nov 6;988:17–61. doi: 10.3897/zookeys.988.56397 (PMC7666099; doi:10.3897/zookeys.988.56397)
Supplement: XML Treatment for Monacha pantanellii [file zookeys.988.56397-treatment1.xml]

<!DOCTYPE tp:taxon-treatment
  PUBLIC "-//TaxonX//DTD Taxonomic Treatment Publishing DTD v0 20100105//EN" "tax-treatment-NSO.dtd">
<tp:taxon-treatment xmlns:tp="http://www.plazi.org/taxpub"><tp:treatment-meta><kwd-group><label>Taxon classification</label><kwd><named-content xmlns:xlink="http://www.w3.org/1999/xlink" content-type="kingdom">Animalia</named-content></kwd><kwd><named-content xmlns:xlink="http://www.w3.org/1999/xlink" content-type="order">Stylommatophora</named-content></kwd><kwd><named-content xmlns:xlink="http://www.w3.org/1999/xlink" content-type="family">Hygromiidae</named-content></kwd></kwd-group><mixed-citation publication-type="journal"><person-group><name><surname>Pieńkowska</surname><given-names>Joanna R.</given-names></name><name><surname>Manganelli</surname><given-names>Giuseppe</given-names></name><name><surname>Giusti</surname><given-names>Folco</given-names></name><name><surname>Barbato</surname><given-names>Debora</given-names></name><name><surname>Kosicka</surname><given-names>Ewa</given-names></name><name><surname>Hallgass</surname><given-names>Alessandro</given-names></name><name><surname>Lesicki</surname><given-names>Andrzej</given-names></name></person-group><article-title>Redescription of <italic><tp:taxon-name><tp:taxon-name-part taxon-name-part-type="genus" reg="Monacha">Monacha</tp:taxon-name-part> <tp:taxon-name-part taxon-name-part-type="species" reg="pantanellii">pantanellii</tp:taxon-name-part></tp:taxon-name></italic> (De Stefani, 1879), a species endemic to the central Apennines, Italy (<tp:taxon-name><tp:taxon-name-part taxon-name-part-type="class">Gastropoda</tp:taxon-name-part></tp:taxon-name>, <tp:taxon-name><tp:taxon-name-part taxon-name-part-type="suborder">Eupulmonata</tp:taxon-name-part></tp:taxon-name>, <tp:taxon-name><tp:taxon-name-part taxon-name-part-type="family">Hygromiidae</tp:taxon-name-part></tp:taxon-name>) by an integrative molecular and morphological approach</article-title><source>Zookeys</source><day>06</day><month>11</month><year>2020</year><volume>988</volume><fpage>17</fpage><lpage>61</lpage><pub-id pub-id-type="doi">10.3897/zookeys.988.56397</pub-id></mixed-citation></tp:treatment-meta><tp:nomenclature><tp:taxon-name><object-id xmlns:xlink="http://www.w3.org/1999/xlink" content-type="arpha" xlink:type="simple">9F28FA85-571C-556E-9394-3A5E8A6CE89E</object-id>
            <tp:taxon-name-part taxon-name-part-type="genus" reg="Monacha">Monacha</tp:taxon-name-part>
            <tp:taxon-name-part taxon-name-part-type="species" reg="pantanellii">pantanellii</tp:taxon-name-part>
          </tp:taxon-name><tp:taxon-authority>(De Stefani, 1879)</tp:taxon-authority><xref ref-type="fig" rid="F5">Figures 5–14</xref><xref ref-type="fig" rid="F6">, 15–22</xref><xref ref-type="fig" rid="F7">, 23–31</xref><xref ref-type="fig" rid="F11">, 37–40</xref><xref ref-type="fig" rid="F12">, 41–44</xref><xref ref-type="fig" rid="F13">, 45–48</xref><xref ref-type="fig" rid="F14">, 49–52</xref><xref ref-type="fig" rid="F15">, 53–56</xref><xref ref-type="fig" rid="F16">, 57–59</xref><xref ref-type="fig" rid="F17">, 60–63</xref><tp:nomenclature-citation-list><tp:nomenclature-citation><tp:taxon-name>
                <tp:taxon-name-part taxon-name-part-type="genus" reg="Helix">Helix</tp:taxon-name-part> <tp:taxon-name-part taxon-name-part-type="species" reg="pantanellii">pantanellii</tp:taxon-name-part></tp:taxon-name><comment>De Stefani, 1879: 40–41.</comment></tp:nomenclature-citation><tp:nomenclature-citation><tp:taxon-name>
                <tp:taxon-name-part taxon-name-part-type="genus" reg="Monacha">Monacha</tp:taxon-name-part> <tp:taxon-name-part taxon-name-part-type="species" reg="ruffoi">ruffoi</tp:taxon-name-part></tp:taxon-name><comment>Giusti, 1973: 533–537, pl. 6.</comment></tp:nomenclature-citation></tp:nomenclature-citation-list></tp:nomenclature><tp:treatment-sec sec-type="diagnosis" id="SECID0EUBBM"><title>Diagnosis.</title><p>A species of <italic><tp:taxon-name><tp:taxon-name-part taxon-name-part-type="genus" reg="Monacha">Monacha</tp:taxon-name-part></tp:taxon-name></italic> (s. str.) (according to the subgeneric division proposed by <xref ref-type="bibr" rid="B47">Neiber and Hausdorf 2017</xref>) with vaginal appendix usually short and slender (having shape and size of a digitiform gland) inserted at mid vagina; proximal vaginal sac absent; penial flagellum long to very long; penial papilla with narrow space between external walls and central duct; central duct circular in transverse section, usually rather small in diameter, not joined by strips to external walls and with its lumen almost totally filled by large pleats.</p></tp:treatment-sec><tp:treatment-sec sec-type="redescription" id="SECID0EFCBM"><title>Redescription.</title><p><italic>Shell</italic> (Figs <xref ref-type="fig" rid="F5">5</xref>–<xref ref-type="fig" rid="F7">31</xref>) dextral, sub-globose to globose, small to medium in size, variable in colour, sometimes (when colour is brownish yellow) with paler subsutural and peripheral bands, with 5¼–6 slightly convex whorls separated by superficial sutures; aperture slightly prosocline, round to oval; peristome not reflected, thickened, with variably evident whitish callous rim lining the outer margin; umbilicus open, very small to small; protoconch and teleoconch smooth, with very faint scattered collabral growth lines. Shell dimensions: H: 10.3 ± 1.5 mm; D: 16.2 ± 2.3 mm (n = 45).</p><p><italic><tp:taxon-name><tp:taxon-name-part taxon-name-part-type="genus" reg="Radula">Radula</tp:taxon-name-part></tp:taxon-name></italic> not examined.</p><p><italic>Female distal genitalia</italic> (Figs <xref ref-type="fig" rid="F11">37</xref>, <xref ref-type="fig" rid="F11">38</xref>, <xref ref-type="fig" rid="F12">41</xref>, <xref ref-type="fig" rid="F12">42</xref>, <xref ref-type="fig" rid="F13">45</xref>, <xref ref-type="fig" rid="F13">46</xref>, <xref ref-type="fig" rid="F14">49</xref>, <xref ref-type="fig" rid="F14">50</xref>, <xref ref-type="fig" rid="F15">53</xref>, <xref ref-type="fig" rid="F15">54</xref>, <xref ref-type="fig" rid="F16">57</xref>, <xref ref-type="fig" rid="F16">58</xref>, <xref ref-type="fig" rid="F17">60–63</xref>; Table <xref ref-type="table" rid="T7">7</xref>) include free oviduct, bursa copulatrix and its duct, digitiform glands, vagina and vaginal appendix. Free oviduct short and variably wide. Bursa copulatrix bean-like or pyriform with long wide duct. Vagina short to long and wide. Digitiform glands disposed on opposite sides of vagina in two groups of 1–3 tufts, each with 1–3 units. Vaginal appendix usually short (having shape and size of a digitiform gland) and inserted approximately half-way along the vagina.</p><p><italic>Male distal genitalia</italic> (Figs <xref ref-type="fig" rid="F11">37</xref>–<xref ref-type="fig" rid="F17">63</xref>, Table <xref ref-type="table" rid="T7">7</xref>) include vas deferens, flagellum, epiphallus and penis. Vas deferens very long and very slender. Flagellum long to very long and slender. Epiphallus long to very long and wide. Penis short and wide, enveloped by thin sheath, consisting of proximal portion (from start of penial sheath to base of penial papilla) and distal portion (from base of penial papilla to genital atrium). Penial papilla variable in shape (perhaps due to pre-mortem stress or spirit fixation), with apical opening, thick external walls and narrow space between external walls and central duct; central duct circular in section, usually rather small in diameter, not joined by strips to external walls of penial papilla and with its lumen almost totally filled with large pleats.</p><p>Genital atrium large, receiving vagina and penis, internally smooth or with variably developed longitudinal pleats.</p></tp:treatment-sec><tp:treatment-sec sec-type="type locality" id="SECID0ELFBM"><title>Type locality.</title><p>“Sulla cima del Monte Fionghi al sud di Spoleto a circa mille metri sul livello del mare “, i.e., on the summit of Monte Fionchi, south of Spoleto, at an altitude of ca. 1000 m (municipality of Spoleto, province of Perugia), UTM references 32T UH 1726, Lat and Long: <named-content xmlns:xlink="http://www.w3.org/1999/xlink" content-type="dwc:verbatimCoordinates" xlink:type="simple"><named-content content-type="geo-json" specific-use="{&#34;type&#34;:&#34;Point&#34;,&#34;coordinates&#34;:[12.772333,42.674250]}" id="NCID0EUFBM" xlink:type="simple">42°40.455'N, 12°46.340'E</named-content></named-content>.</p></tp:treatment-sec><tp:treatment-sec sec-type="type material" id="SECID0EZFBM"><title>Type material.</title><p>Probably lost.</p></tp:treatment-sec><tp:treatment-sec sec-type="Topotype sequences" id="SECID0E5FBM"><title>Topotype sequences.</title><p>Sequences obtained from individuals from the type locality of <italic><tp:taxon-name><tp:taxon-name-part taxon-name-part-type="genus" reg="Monacha">M.</tp:taxon-name-part> <tp:taxon-name-part taxon-name-part-type="species" reg="pantanellii">pantanellii</tp:taxon-name-part></tp:taxon-name></italic> are designated as typical for this species: <abbrev xmlns:xlink="http://www.w3.org/1999/xlink" xlink:title="cytochrome c oxidase subunit 1" id="ABBRID0EPGBM" xlink:type="simple">COI</abbrev> – <ext-link xmlns:xlink="http://www.w3.org/1999/xlink" ext-link-type="gen" xlink:href="MT380011" xlink:type="simple">MT380011</ext-link>–<ext-link xmlns:xlink="http://www.w3.org/1999/xlink" ext-link-type="gen" xlink:href="MT380018" xlink:type="simple">MT380018</ext-link>, <abbrev xmlns:xlink="http://www.w3.org/1999/xlink" xlink:title="16S ribosomal DNA" id="ABBRID0E4GBM" xlink:type="simple">16S rDNA</abbrev> – <ext-link xmlns:xlink="http://www.w3.org/1999/xlink" ext-link-type="gen" xlink:href="MT376031" xlink:type="simple">MT376031</ext-link>–<ext-link xmlns:xlink="http://www.w3.org/1999/xlink" ext-link-type="gen" xlink:href="MT376039" xlink:type="simple">MT376039</ext-link>, <abbrev xmlns:xlink="http://www.w3.org/1999/xlink" xlink:title="internal transcribed spacer" id="ABBRID0ELHBM" xlink:type="simple">ITS2</abbrev> – <ext-link xmlns:xlink="http://www.w3.org/1999/xlink" ext-link-type="gen" xlink:href="MT376088" xlink:type="simple">MT376088</ext-link>–<ext-link xmlns:xlink="http://www.w3.org/1999/xlink" ext-link-type="gen" xlink:href="MT376094" xlink:type="simple">MT376094</ext-link>, <abbrev xmlns:xlink="http://www.w3.org/1999/xlink" xlink:title="histone 3" id="ABBRID0EZHBM" xlink:type="simple">H3</abbrev> – <ext-link xmlns:xlink="http://www.w3.org/1999/xlink" ext-link-type="gen" xlink:href="MT385776" xlink:type="simple">MT385776</ext-link>–<ext-link xmlns:xlink="http://www.w3.org/1999/xlink" ext-link-type="gen" xlink:href="MT385785" xlink:type="simple">MT385785</ext-link>.</p></tp:treatment-sec><tp:treatment-sec sec-type="etymology" id="SECID0EHIBM"><title>Etymology.</title><p>Named after Dante Pantanelli (1844–1913), Italian palaeontologist and geologist at the University of Modena. He published many papers on Miocene and Pliocene molluscs, some of which were co-authored by his friend Carlo De Stefani (1851–1924). He was also the secretary of the Italian Malacological Society and the editor of the Bullettino della Società Malacologica Italiana for many years (<xref ref-type="bibr" rid="B43">Manganelli et al. 2017</xref>, with references).</p><p>Giusti’s species was named after Sandro Ruffo (1915–2010), a major Italian twentieth-century zoologist and director of the Museo Civico di Storia Naturale di Verona for many years (<xref ref-type="bibr" rid="B40">Latella 2011</xref>).</p></tp:treatment-sec><tp:treatment-sec sec-type="distribution" id="SECID0EXIBM"><title>Distribution.</title><p>Endemic to Umbria-Marche Apennines and Latium Sub-Apennines. It occurs from the Apennines of Gualdo Tadino in the north to the Aniene and Turano valleys in the south.</p></tp:treatment-sec><tp:treatment-sec sec-type="ecology" id="SECID0E3IBM"><title>Ecology.</title><p>Mesophile species living among grass in open habitats such as grasslands, pastures, forest edges and clearings in hill and mountain areas.</p></tp:treatment-sec><tp:treatment-sec sec-type="Conservation" id="SECID0EBJBM"><title>Conservation.</title><p>Apparently common and widespread species within its range, but in some sites (e.g., Vallonina) it was no longer found during a field survey in the summer of 2019. Like other mesophilic species it could be sensitive to global warming.</p></tp:treatment-sec><tp:treatment-sec sec-type="remarks" id="SECID0EGJBM"><title>Remarks.</title><p>This species was distinguished from <italic><tp:taxon-name><tp:taxon-name-part taxon-name-part-type="genus" reg="Monacha">Monacha</tp:taxon-name-part> <tp:taxon-name-part taxon-name-part-type="species" reg="cantiana">cantiana</tp:taxon-name-part></tp:taxon-name></italic> on the basis of a few shell characters (“more depressed, more fragile and paler shell, with fine growth lines, less rounded opening and deeper umbilicus”) and was disregarded by its author as an “extreme variety” of the former. Subsequently it was only reported in two catalogues by <xref ref-type="bibr" rid="B69">Westerlund (1889</xref>: 95) and <xref ref-type="bibr" rid="B56">Pilsbry (1895</xref>: 266) so that when Alzona prepared the catalogue of Italian non-marine malacofauna, they included it as a doubtful species (<xref ref-type="bibr" rid="B1">Alzona 1971</xref>: 183).</p><p>On the contrary, our analysis showed that it matches a valid species, currently known as <italic><tp:taxon-name><tp:taxon-name-part taxon-name-part-type="genus" reg="Monacha">Monacha</tp:taxon-name-part> <tp:taxon-name-part taxon-name-part-type="species" reg="ruffoi">ruffoi</tp:taxon-name-part></tp:taxon-name></italic>, described from the Reatini mountains by <xref ref-type="bibr" rid="B25">Giusti (1973)</xref> as a <italic><tp:taxon-name><tp:taxon-name-part taxon-name-part-type="genus" reg="Monacha">Monacha</tp:taxon-name-part></tp:taxon-name></italic> species with a shell resembling that of <italic><tp:taxon-name><tp:taxon-name-part taxon-name-part-type="genus" reg="Monacha"/><tp:taxon-name-part taxon-name-part-type="species" reg="cantiana">cantiana</tp:taxon-name-part></tp:taxon-name></italic>, but with a much smaller vaginal appendix.</p><p>This is an unexpected result: indeed, De Stefani’s species is one of thousands of mollusc species established since the second half of the nineteenth century on the basis of very few shell features of no diagnostic value due to dramatic intra- and inter-population variability. In describing thousands of species and varieties, past authors hit on some that remained valid.</p></tp:treatment-sec><tp:treatment-sec><!--Section generated to contain objects referenced in tp:taxon-treatment.--><fig id="F5" position="float" orientation="portrait"><object-id xmlns:xlink="http://www.w3.org/1999/xlink" content-type="doi" xlink:type="simple">10.3897/zookeys.988.56397.figures5-14</object-id><object-id xmlns:xlink="http://www.w3.org/1999/xlink" content-type="arpha" xlink:type="simple">EFF9844E-D444-5711-B4B6-EF9EC176D66E</object-id><label>Figures 5–14.</label><caption><p>Shell variability in <italic><tp:taxon-name><tp:taxon-name-part taxon-name-part-type="genus" reg="Monacha">Monacha</tp:taxon-name-part> <tp:taxon-name-part taxon-name-part-type="species" reg="pantanellii">pantanellii</tp:taxon-name-part></tp:taxon-name></italic> from Monte Fionchi, summit [<abbrev xmlns:xlink="http://www.w3.org/1999/xlink" xlink:title="Monte Fionchi" id="ABBRID0EFRFK" xlink:type="simple">Fio1</abbrev>] (<abbrev xmlns:xlink="http://www.w3.org/1999/xlink" xlink:title="F. Giusti collection" id="ABBRID0EJRFK" xlink:type="simple">FGC</abbrev> 8140) (<bold>5, 6</bold>), Monte Fionchi, Torrecola [Fio2] (<abbrev xmlns:xlink="http://www.w3.org/1999/xlink" xlink:title="F. Giusti collection" id="ABBRID0EPRFK" xlink:type="simple">FGC</abbrev> 38944) (<bold>7</bold>), road to Montenero Sabino [<abbrev xmlns:xlink="http://www.w3.org/1999/xlink" xlink:title="Montero Sabino" id="ABBRID0EVRFK" xlink:type="simple">Sab</abbrev>] (<abbrev xmlns:xlink="http://www.w3.org/1999/xlink" xlink:title="F. Giusti collection" id="ABBRID0EZRFK" xlink:type="simple">FGC</abbrev> 41552) (<bold>8–10</bold>) and Turania [<abbrev xmlns:xlink="http://www.w3.org/1999/xlink" xlink:title="Valle del Turano" id="ABBRID0E6RFK" xlink:type="simple">Tur1</abbrev>] (<abbrev xmlns:xlink="http://www.w3.org/1999/xlink" xlink:title="F. Giusti collection" id="ABBRID0EDSFK" xlink:type="simple">FGC</abbrev> 42971) (<bold>11–14</bold>).</p></caption><graphic xmlns:xlink="http://www.w3.org/1999/xlink" xlink:href="zookeys-988-017-g005.jpg" position="float" orientation="portrait" xlink:type="simple" id="oo_472719.jpg"><uri content-type="original_file" xlink:type="simple">https://binary.pensoft.net/fig/472719</uri></graphic></fig><fig id="F6" position="float" orientation="portrait"><object-id xmlns:xlink="http://www.w3.org/1999/xlink" content-type="doi" xlink:type="simple">10.3897/zookeys.988.56397.figures15-22</object-id><object-id xmlns:xlink="http://www.w3.org/1999/xlink" content-type="arpha" xlink:type="simple">21EA1B9A-3544-5400-9AD1-713B45C41FD4</object-id><label>Figures 15–22.</label><caption><p>Shell variability in <italic><tp:taxon-name><tp:taxon-name-part taxon-name-part-type="genus" reg="Monacha">Monacha</tp:taxon-name-part> <tp:taxon-name-part taxon-name-part-type="species" reg="pantanellii">pantanellii</tp:taxon-name-part></tp:taxon-name></italic> from Lago del Turano [<abbrev xmlns:xlink="http://www.w3.org/1999/xlink" xlink:title="Lago del Turano" id="ABBRID0EBTFK" xlink:type="simple">Tur2</abbrev>] (<abbrev xmlns:xlink="http://www.w3.org/1999/xlink" xlink:title="F. Giusti collection" id="ABBRID0EFTFK" xlink:type="simple">FGC</abbrev> 41654) (<bold>15–17</bold>), Via Salaria, Ornaro Alto [<abbrev xmlns:xlink="http://www.w3.org/1999/xlink" xlink:title="Ornaro Alto" id="ABBRID0ELTFK" xlink:type="simple">Alt</abbrev>] (<abbrev xmlns:xlink="http://www.w3.org/1999/xlink" xlink:title="F. Giusti collection" id="ABBRID0EPTFK" xlink:type="simple">FGC</abbrev> 41553) (<bold>18–20</bold>) and Vallonina [<abbrev xmlns:xlink="http://www.w3.org/1999/xlink" xlink:title="Vallonina" id="ABBRID0EVTFK" xlink:type="simple">Val</abbrev>] (<abbrev xmlns:xlink="http://www.w3.org/1999/xlink" xlink:title="F. Giusti collection" id="ABBRID0EZTFK" xlink:type="simple">FGC</abbrev> 25345) (<bold>21, 22</bold>).</p></caption><graphic xmlns:xlink="http://www.w3.org/1999/xlink" xlink:href="zookeys-988-017-g006.jpg" position="float" orientation="portrait" xlink:type="simple" id="oo_472720.jpg"><uri content-type="original_file" xlink:type="simple">https://binary.pensoft.net/fig/472720</uri></graphic></fig><fig id="F7" position="float" orientation="portrait"><object-id xmlns:xlink="http://www.w3.org/1999/xlink" content-type="doi" xlink:type="simple">10.3897/zookeys.988.56397.figures23-31</object-id><object-id xmlns:xlink="http://www.w3.org/1999/xlink" content-type="arpha" xlink:type="simple">94978D21-F316-5476-A735-81CDC405A601</object-id><label>Figures 23–31.</label><caption><p>Shell variability in <italic><tp:taxon-name><tp:taxon-name-part taxon-name-part-type="genus" reg="Monacha">Monacha</tp:taxon-name-part> <tp:taxon-name-part taxon-name-part-type="species" reg="pantanellii">pantanellii</tp:taxon-name-part></tp:taxon-name></italic> from Via Salaria, Poggio San Lorenzo [<abbrev xmlns:xlink="http://www.w3.org/1999/xlink" xlink:title="Poggio San Lorenzo" id="ABBRID0EXUFK" xlink:type="simple">Lor</abbrev>] (<abbrev xmlns:xlink="http://www.w3.org/1999/xlink" xlink:title="F. Giusti collection" id="ABBRID0E2UFK" xlink:type="simple">FGC</abbrev> 41551) (<bold>23–25</bold>), Valle dell’Aniene, Roccagiovine [<abbrev xmlns:xlink="http://www.w3.org/1999/xlink" xlink:title="Valle dell’Aniene, Roccagiovine" id="ABBRID0EBVFK" xlink:type="simple">Ani</abbrev>] (<abbrev xmlns:xlink="http://www.w3.org/1999/xlink" xlink:title="F. Giusti collection" id="ABBRID0EFVFK" xlink:type="simple">FGC</abbrev> 42974) (<bold>26–29</bold>) and Carsoli [Car] (<abbrev xmlns:xlink="http://www.w3.org/1999/xlink" xlink:title="F. Giusti collection" id="ABBRID0ELVFK" xlink:type="simple">FGC</abbrev> 41651(<bold>30, 31</bold>).</p></caption><graphic xmlns:xlink="http://www.w3.org/1999/xlink" xlink:href="zookeys-988-017-g007.jpg" position="float" orientation="portrait" xlink:type="simple" id="oo_472721.jpg"><uri content-type="original_file" xlink:type="simple">https://binary.pensoft.net/fig/472721</uri></graphic></fig><fig id="F11" position="float" orientation="portrait"><object-id xmlns:xlink="http://www.w3.org/1999/xlink" content-type="doi" xlink:type="simple">10.3897/zookeys.988.56397.figures37-40</object-id><object-id xmlns:xlink="http://www.w3.org/1999/xlink" content-type="arpha" xlink:type="simple">FEA84C9F-C209-5F36-8AC5-CC6E77F67AFA</object-id><label>Figures 37–40.</label><caption><p>Genitalia (proximal parts excluded) (<bold>37</bold>), internal structure of distal genitalia (<bold>38</bold>), transverse sections of medial epiphallus (<bold>39</bold>) and apical penial papilla (<bold>40</bold>) of <italic><tp:taxon-name><tp:taxon-name-part taxon-name-part-type="genus" reg="Monacha">Monacha</tp:taxon-name-part> <tp:taxon-name-part taxon-name-part-type="species" reg="pantanellii">pantanellii</tp:taxon-name-part></tp:taxon-name></italic> from Monte Fionchi summit [<abbrev xmlns:xlink="http://www.w3.org/1999/xlink" xlink:title="Monte Fionchi" id="ABBRID0E16GK" xlink:type="simple">Fio1</abbrev>] (<abbrev xmlns:xlink="http://www.w3.org/1999/xlink" xlink:title="F. Giusti collection" id="ABBRID0E56GK" xlink:type="simple">FGC</abbrev> 8140).</p></caption><graphic xmlns:xlink="http://www.w3.org/1999/xlink" xlink:href="zookeys-988-017-g011.jpg" position="float" orientation="portrait" xlink:type="simple" id="oo_472725.jpg"><uri content-type="original_file" xlink:type="simple">https://binary.pensoft.net/fig/472725</uri></graphic></fig><fig id="F12" position="float" orientation="portrait"><object-id xmlns:xlink="http://www.w3.org/1999/xlink" content-type="doi" xlink:type="simple">10.3897/zookeys.988.56397.figures41-44</object-id><object-id xmlns:xlink="http://www.w3.org/1999/xlink" content-type="arpha" xlink:type="simple">062DA357-946F-5EAE-ACA7-4152253DA9B1</object-id><label>Figures 41–44.</label><caption><p>Genitalia (proximal parts excluded) (<bold>41</bold>), internal structure of distal genitalia (<bold>42</bold>), transverse sections of medial epiphallus (<bold>43</bold>) and apical penial papilla (<bold>44</bold>) of <italic><tp:taxon-name><tp:taxon-name-part taxon-name-part-type="genus" reg="Monacha">Monacha</tp:taxon-name-part> <tp:taxon-name-part taxon-name-part-type="species" reg="pantanellii">pantanellii</tp:taxon-name-part></tp:taxon-name></italic> from Monte Fionchi, Torrecola [Fio2] (<abbrev xmlns:xlink="http://www.w3.org/1999/xlink" xlink:title="F. Giusti collection" id="ABBRID0ECBHK" xlink:type="simple">FGC</abbrev> 38944).</p></caption><graphic xmlns:xlink="http://www.w3.org/1999/xlink" xlink:href="zookeys-988-017-g012.jpg" position="float" orientation="portrait" xlink:type="simple" id="oo_472726.jpg"><uri content-type="original_file" xlink:type="simple">https://binary.pensoft.net/fig/472726</uri></graphic></fig><fig id="F13" position="float" orientation="portrait"><object-id xmlns:xlink="http://www.w3.org/1999/xlink" content-type="doi" xlink:type="simple">10.3897/zookeys.988.56397.figures45-48</object-id><object-id xmlns:xlink="http://www.w3.org/1999/xlink" content-type="arpha" xlink:type="simple">B5D265B4-9B31-5ED1-92A1-D355BB2E98AF</object-id><label>Figures 45–48.</label><caption><p>Genitalia (proximal parts excluded) (<bold>45</bold>), internal structure of distal genitalia (<bold>46</bold>), transverse sections of medial epiphallus (<bold>47</bold>) and apical penial papilla (<bold>48</bold>) of <italic><tp:taxon-name><tp:taxon-name-part taxon-name-part-type="genus" reg="Monacha">Monacha</tp:taxon-name-part> <tp:taxon-name-part taxon-name-part-type="species" reg="pantanellii">pantanellii</tp:taxon-name-part></tp:taxon-name></italic> from Vallonina [<abbrev xmlns:xlink="http://www.w3.org/1999/xlink" xlink:title="Vallonina" id="ABBRID0EGCHK" xlink:type="simple">Val</abbrev>] (<abbrev xmlns:xlink="http://www.w3.org/1999/xlink" xlink:title="F. Giusti collection" id="ABBRID0EKCHK" xlink:type="simple">FGC</abbrev> 25345).</p></caption><graphic xmlns:xlink="http://www.w3.org/1999/xlink" xlink:href="zookeys-988-017-g013.jpg" position="float" orientation="portrait" xlink:type="simple" id="oo_472727.jpg"><uri content-type="original_file" xlink:type="simple">https://binary.pensoft.net/fig/472727</uri></graphic></fig><fig id="F14" position="float" orientation="portrait"><object-id xmlns:xlink="http://www.w3.org/1999/xlink" content-type="doi" xlink:type="simple">10.3897/zookeys.988.56397.figures49-52</object-id><object-id xmlns:xlink="http://www.w3.org/1999/xlink" content-type="arpha" xlink:type="simple">0B39EC5F-6CF5-5A0C-B73B-910652C6D840</object-id><label>Figures 49–52.</label><caption><p>Genitalia (proximal parts excluded) (<bold>49</bold>), internal structure of distal genitalia (<bold>50</bold>), transverse sections of medial epiphallus (<bold>51</bold>) and apical penial papilla (<bold>52</bold>) of <italic><tp:taxon-name><tp:taxon-name-part taxon-name-part-type="genus" reg="Monacha">Monacha</tp:taxon-name-part> <tp:taxon-name-part taxon-name-part-type="species" reg="pantanellii">pantanellii</tp:taxon-name-part></tp:taxon-name></italic> from Valle dell’Aniene, Roccagiovine [<abbrev xmlns:xlink="http://www.w3.org/1999/xlink" xlink:title="Valle dell’Aniene, Roccagiovine" id="ABBRID0EODHK" xlink:type="simple">Ani</abbrev>] (<abbrev xmlns:xlink="http://www.w3.org/1999/xlink" xlink:title="F. Giusti collection" id="ABBRID0ESDHK" xlink:type="simple">FGC</abbrev> 42974).</p></caption><graphic xmlns:xlink="http://www.w3.org/1999/xlink" xlink:href="zookeys-988-017-g014.jpg" position="float" orientation="portrait" xlink:type="simple" id="oo_472728.jpg"><uri content-type="original_file" xlink:type="simple">https://binary.pensoft.net/fig/472728</uri></graphic></fig><fig id="F15" position="float" orientation="portrait"><object-id xmlns:xlink="http://www.w3.org/1999/xlink" content-type="doi" xlink:type="simple">10.3897/zookeys.988.56397.figures53-56</object-id><object-id xmlns:xlink="http://www.w3.org/1999/xlink" content-type="arpha" xlink:type="simple">F6E5A989-F273-5920-92E1-AE9356B0EEDC</object-id><label>Figures 53–56.</label><caption><p>Genitalia (proximal parts excluded) (<bold>53</bold>), internal structure of distal genitalia (<bold>54</bold>), transverse sections of medial epiphallus (<bold>55</bold>) and apical penial papilla (<bold>56</bold>) of <italic><tp:taxon-name><tp:taxon-name-part taxon-name-part-type="genus" reg="Monacha">Monacha</tp:taxon-name-part> <tp:taxon-name-part taxon-name-part-type="species" reg="pantanellii">pantanellii</tp:taxon-name-part></tp:taxon-name></italic> from Carsoli [Car] (<abbrev xmlns:xlink="http://www.w3.org/1999/xlink" xlink:title="F. Giusti collection" id="ABBRID0EWEHK" xlink:type="simple">FGC</abbrev> 41651).</p></caption><graphic xmlns:xlink="http://www.w3.org/1999/xlink" xlink:href="zookeys-988-017-g015.jpg" position="float" orientation="portrait" xlink:type="simple" id="oo_472729.jpg"><uri content-type="original_file" xlink:type="simple">https://binary.pensoft.net/fig/472729</uri></graphic></fig><fig id="F16" position="float" orientation="portrait"><object-id xmlns:xlink="http://www.w3.org/1999/xlink" content-type="doi" xlink:type="simple">10.3897/zookeys.988.56397.figures57-59</object-id><object-id xmlns:xlink="http://www.w3.org/1999/xlink" content-type="arpha" xlink:type="simple">7A5F0DCD-6E10-5A53-9EDC-4B9D898CE5DC</object-id><label>Figures 57–59.</label><caption><p>Genitalia (proximal parts excluded) (<bold>57</bold>), internal structure of distal genitalia (<bold>58</bold>) and transverse section of apical penial papilla (<bold>59</bold>) of <italic><tp:taxon-name><tp:taxon-name-part taxon-name-part-type="genus" reg="Monacha">Monacha</tp:taxon-name-part> <tp:taxon-name-part taxon-name-part-type="species" reg="pantanellii">pantanellii</tp:taxon-name-part></tp:taxon-name></italic> from Lago del Turano [<abbrev xmlns:xlink="http://www.w3.org/1999/xlink" xlink:title="Lago del Turano" id="ABBRID0EYFHK" xlink:type="simple">Tur2</abbrev>] (<abbrev xmlns:xlink="http://www.w3.org/1999/xlink" xlink:title="F. Giusti collection" id="ABBRID0E3FHK" xlink:type="simple">FGC</abbrev> 41654).</p></caption><graphic xmlns:xlink="http://www.w3.org/1999/xlink" xlink:href="zookeys-988-017-g016.jpg" position="float" orientation="portrait" xlink:type="simple" id="oo_472730.jpg"><uri content-type="original_file" xlink:type="simple">https://binary.pensoft.net/fig/472730</uri></graphic></fig><fig id="F17" position="float" orientation="portrait"><object-id xmlns:xlink="http://www.w3.org/1999/xlink" content-type="doi" xlink:type="simple">10.3897/zookeys.988.56397.figures60-63</object-id><object-id xmlns:xlink="http://www.w3.org/1999/xlink" content-type="arpha" xlink:type="simple">90A2B9FC-3437-5760-9514-214402CB7BE1</object-id><label>Figures 60–63.</label><caption><p>Internal structure of distal genitalia of <italic><tp:taxon-name><tp:taxon-name-part taxon-name-part-type="genus" reg="Monacha">Monacha</tp:taxon-name-part> <tp:taxon-name-part taxon-name-part-type="species" reg="pantanellii">pantanellii</tp:taxon-name-part></tp:taxon-name></italic> from Valle dell’Aniene, Roccagiovine [<abbrev xmlns:xlink="http://www.w3.org/1999/xlink" xlink:title="Valle dell’Aniene, Roccagiovine" id="ABBRID0EYGHK" xlink:type="simple">Ani</abbrev>] (<abbrev xmlns:xlink="http://www.w3.org/1999/xlink" xlink:title="F. Giusti collection" id="ABBRID0E3GHK" xlink:type="simple">FGC</abbrev> 42974) (<bold>60</bold>), Via Salaria, Ornaro Alto [<abbrev xmlns:xlink="http://www.w3.org/1999/xlink" xlink:title="Ornaro Alto" id="ABBRID0ECHHK" xlink:type="simple">Alt</abbrev>] (<abbrev xmlns:xlink="http://www.w3.org/1999/xlink" xlink:title="F. Giusti collection" id="ABBRID0EGHHK" xlink:type="simple">FGC</abbrev> 41553) (<bold>61</bold>), Turania [<abbrev xmlns:xlink="http://www.w3.org/1999/xlink" xlink:title="Valle del Turano" id="ABBRID0EMHHK" xlink:type="simple">Tur1</abbrev>] (<abbrev xmlns:xlink="http://www.w3.org/1999/xlink" xlink:title="F. Giusti collection" id="ABBRID0EQHHK" xlink:type="simple">FGC</abbrev> 42971) (<bold>62</bold>) and road to Montenero Sabino [<abbrev xmlns:xlink="http://www.w3.org/1999/xlink" xlink:title="Montero Sabino" id="ABBRID0EWHHK" xlink:type="simple">Sab</abbrev>] (<abbrev xmlns:xlink="http://www.w3.org/1999/xlink" xlink:title="F. Giusti collection" id="ABBRID0E1HHK" xlink:type="simple">FGC</abbrev> 41552) (<bold>63</bold>).</p></caption><graphic xmlns:xlink="http://www.w3.org/1999/xlink" xlink:href="zookeys-988-017-g017.jpg" position="float" orientation="portrait" xlink:type="simple" id="oo_472731.jpg"><uri content-type="original_file" xlink:type="simple">https://binary.pensoft.net/fig/472731</uri></graphic></fig><table-wrap id="T7" position="float" orientation="portrait"><label>Table 7.</label><caption><p>Other anatomical features distinguishing <italic><tp:taxon-name><tp:taxon-name-part taxon-name-part-type="genus" reg="Monacha">Monacha</tp:taxon-name-part></tp:taxon-name></italic> species.</p></caption><table id="TID0EFOEK" rules="all"><tbody><tr><th rowspan="1" colspan="1">Characters</th><th rowspan="1" colspan="1">
                <italic><tp:taxon-name><tp:taxon-name-part taxon-name-part-type="genus" reg="Monacha">M.</tp:taxon-name-part> <tp:taxon-name-part taxon-name-part-type="species" reg="pantanellii">pantanellii</tp:taxon-name-part></tp:taxon-name></italic>
              </th><th rowspan="1" colspan="1"><italic><tp:taxon-name><tp:taxon-name-part taxon-name-part-type="genus" reg="Monacha">M.</tp:taxon-name-part> <tp:taxon-name-part taxon-name-part-type="species" reg="cantiana">cantiana</tp:taxon-name-part></tp:taxon-name></italic> group</th><th rowspan="1" colspan="1">
                <italic><tp:taxon-name><tp:taxon-name-part taxon-name-part-type="genus" reg="Monacha">M.</tp:taxon-name-part> <tp:taxon-name-part taxon-name-part-type="species" reg="cartusiana">cartusiana</tp:taxon-name-part></tp:taxon-name></italic>
              </th><th rowspan="1" colspan="1">
                <italic><tp:taxon-name><tp:taxon-name-part taxon-name-part-type="genus" reg="Monacha">M.</tp:taxon-name-part> <tp:taxon-name-part taxon-name-part-type="species" reg="parumcincta">parumcincta</tp:taxon-name-part></tp:taxon-name></italic>
              </th></tr><tr><td rowspan="1" colspan="1">
                <bold>insertion of <abbrev xmlns:xlink="http://www.w3.org/1999/xlink" xlink:title="vaginal appendix" id="ABBRID0ELQAM" xlink:type="simple">VA</abbrev></bold>
              </td><td rowspan="1" colspan="1">vaginal</td><td rowspan="1" colspan="1">atrial</td><td rowspan="1" colspan="1">vaginal</td><td rowspan="1" colspan="1">atrial</td></tr><tr><td rowspan="1" colspan="1">
                <bold>shape of <abbrev xmlns:xlink="http://www.w3.org/1999/xlink" xlink:title="vaginal appendix" id="ABBRID0ECRAM" xlink:type="simple">VA</abbrev></bold>
              </td><td rowspan="1" colspan="1">usually short and slender, calibre almost constant; however, in two populations it is long or very long with proximal portion (ca. half its length or more) very enlarged and distal portion slender</td><td rowspan="1" colspan="1">long or very long, not slender nor enlarged, calibre initially large then progressively tapered; sometimes with variably evident basal sac</td><td rowspan="1" colspan="1">long or very long with proximal portion (ca. half its length or less) enlarged and distal portion slender</td><td rowspan="1" colspan="1">usually short and enlarged, calibre almost constant</td></tr><tr><td rowspan="1" colspan="1">
                <bold><abbrev xmlns:xlink="http://www.w3.org/1999/xlink" xlink:title="penial papilla" id="ABBRID0EYRAM" xlink:type="simple">PP</abbrev></bold>
              </td><td rowspan="1" colspan="1">with thick external walls and narrow space between external walls and central duct; central duct circular in transverse section, usually rather small in diameter, not joined by strips to external walls and with its lumen almost totally filled by large pleats</td><td rowspan="1" colspan="1">with thick external walls, and narrow to wide space between external walls and central duct; central duct circular in transverse section, usually rather large in diameter, joined by strips to external walls and with its lumen not filled by large pleats</td><td rowspan="1" colspan="1">with thick external walls and narrow to wide space between external walls and circular central duct; central duct circular in transverse section, usually medium-sized in diameter, not joined by strips to external walls and with its lumen almost totally filled by large pleats</td><td rowspan="1" colspan="1">with thin external walls and narrow space between external walls and central duct; central duct horseshoe-shaped in transverse section, large in diameter, not joined by strips to external walls and with its lumen apparently not filled by pleats</td></tr><tr><td rowspan="1" colspan="1">
                <bold>References</bold>
              </td><td rowspan="1" colspan="1"><xref ref-type="bibr" rid="B25">Giusti (1973</xref>: figs 26A, B), this paper (Figs <xref ref-type="fig" rid="F11">38</xref>–<xref ref-type="fig" rid="F18">64</xref>)</td><td rowspan="1" colspan="1"><xref ref-type="bibr" rid="B54">Pieńkowska et al. (2018a</xref>: figs 20–50; 2019a: figs 2–3; 2019b: figs 19–41)</td><td rowspan="1" colspan="1">Giusti and Manganelli (1987: figs 1A–G), <xref ref-type="bibr" rid="B51">Pieńkowska et al. (2015</xref>: figs 11–12, 15–16, 18–21)</td><td rowspan="1" colspan="1"><xref ref-type="bibr" rid="B54">Pieńkowska et al. (2018a</xref>: figs 51–59)</td></tr></tbody></table></table-wrap><fig id="F18" position="float" orientation="portrait"><object-id xmlns:xlink="http://www.w3.org/1999/xlink" content-type="doi" xlink:type="simple">10.3897/zookeys.988.56397.figures64-65</object-id><object-id xmlns:xlink="http://www.w3.org/1999/xlink" content-type="arpha" xlink:type="simple">D0F02B8A-4F53-5170-A370-4C350431469C</object-id><label>Figures 64, 65.</label><caption><p>Principal component analysis (<abbrev xmlns:xlink="http://www.w3.org/1999/xlink" xlink:title="Principal Component Analysis" id="ABBRID0EYLHK" xlink:type="simple">PCA</abbrev>) and Redundancy analysis (<abbrev xmlns:xlink="http://www.w3.org/1999/xlink" xlink:title="Redundancy Analysis" id="ABBRID0E3LHK" xlink:type="simple">RDA</abbrev>) with species or molecular lineage constraint applied to the original genital matrix (<bold>64</bold>) and shape-related Z-matrix (<bold>65</bold>).</p></caption><graphic xmlns:xlink="http://www.w3.org/1999/xlink" xlink:href="zookeys-988-017-g018.jpg" position="float" orientation="portrait" xlink:type="simple" id="oo_472733.jpg"><uri content-type="original_file" xlink:type="simple">https://binary.pensoft.net/fig/472733</uri></graphic></fig></tp:treatment-sec><ref-list><ref id="B47"><mixed-citation xmlns:xlink="http://www.w3.org/1999/xlink" xlink:type="simple"><person-group><name name-style="western"><surname>Neiber</surname><given-names>MT</given-names></name><name name-style="western"><surname>Hausdorf</surname><given-names>B</given-names></name></person-group> (<year>2017</year>) <article-title>Molecular phylogeny and biogeography of the land snail genus <italic><tp:taxon-name><tp:taxon-name-part taxon-name-part-type="genus">Monacha</tp:taxon-name-part></tp:taxon-name></italic> (<tp:taxon-name><tp:taxon-name-part taxon-name-part-type="class">Gastropoda</tp:taxon-name-part></tp:taxon-name>, <tp:taxon-name><tp:taxon-name-part taxon-name-part-type="family">Hygromiidae</tp:taxon-name-part></tp:taxon-name>).</article-title><source>Zoologica Scripta</source><volume>46</volume>: <fpage>308</fpage>–<lpage>321</lpage>. <ext-link xlink:type="simple" ext-link-type="doi" xlink:href="10.1111/zsc.12218">https://doi.org/10.1111/zsc.12218</ext-link></mixed-citation></ref><ref id="B25"><mixed-citation xmlns:xlink="http://www.w3.org/1999/xlink" xlink:type="simple"><person-group><name name-style="western"><surname>Giusti</surname><given-names>F</given-names></name></person-group> (<year>1973</year>) Notulae malacologicae XVI. I molluschi terrestri e di acqua dolce viventi sul massiccio dei Monti Reatini (Appennino Centrale). Lavori della Società Italiana di Biogeografia (Nuova Serie) 2 [“1971”] : 423–574, Tav. I-VII [= 1–7]. Forlì. <ext-link xlink:type="simple" ext-link-type="doi" xlink:href="10.21426/B62110484">https://doi.org/10.21426/B62110484</ext-link></mixed-citation></ref><ref id="B54"><mixed-citation xmlns:xlink="http://www.w3.org/1999/xlink" xlink:type="simple"><person-group><name name-style="western"><surname>Pieńkowska</surname><given-names>JR</given-names></name><name name-style="western"><surname>Manganelli</surname><given-names>G</given-names></name><name name-style="western"><surname>Giusti</surname><given-names>F</given-names></name><name name-style="western"><surname>Hallgass</surname><given-names>A</given-names></name><name name-style="western"><surname>Lesicki</surname><given-names>A</given-names></name></person-group> (<year>2018a</year>) <article-title>Exploring <italic><tp:taxon-name><tp:taxon-name-part taxon-name-part-type="genus">Monacha</tp:taxon-name-part> <tp:taxon-name-part taxon-name-part-type="species">cantiana</tp:taxon-name-part></tp:taxon-name></italic> (Montagu, 1803) phylogeography: cryptic lineages and new insights into the origin of the English populations (<tp:taxon-name><tp:taxon-name-part taxon-name-part-type="suborder">Eupulmonata</tp:taxon-name-part></tp:taxon-name>, <tp:taxon-name><tp:taxon-name-part taxon-name-part-type="order">Stylommatophora</tp:taxon-name-part></tp:taxon-name>, <tp:taxon-name><tp:taxon-name-part taxon-name-part-type="family">Hygromiidae</tp:taxon-name-part></tp:taxon-name>).</article-title><source>ZooKeys</source><volume>765</volume>: <fpage>1</fpage>–<lpage>41</lpage>. <ext-link xlink:type="simple" ext-link-type="doi" xlink:href="10.3897/zookeys.765.24386">https://doi.org/10.3897/zookeys.765.24386</ext-link></mixed-citation></ref><ref id="B51"><mixed-citation xmlns:xlink="http://www.w3.org/1999/xlink" xlink:type="simple"><person-group><name name-style="western"><surname>Pieńkowska</surname><given-names>JR</given-names></name><name name-style="western"><surname>Giusti</surname><given-names>F</given-names></name><name name-style="western"><surname>Manganelli</surname><given-names>G</given-names></name><name name-style="western"><surname>Lesicki</surname><given-names>A</given-names></name></person-group> (<year>2015</year>) <article-title><italic><tp:taxon-name><tp:taxon-name-part taxon-name-part-type="genus">Monacha</tp:taxon-name-part> <tp:taxon-name-part taxon-name-part-type="species">claustralis</tp:taxon-name-part></tp:taxon-name></italic> (Rossmässler 1834) new to Polish and Czech malacofauna (<tp:taxon-name><tp:taxon-name-part taxon-name-part-type="class">Gastropoda</tp:taxon-name-part></tp:taxon-name>: <tp:taxon-name><tp:taxon-name-part taxon-name-part-type="infraclass">Pulmonata</tp:taxon-name-part></tp:taxon-name>: <tp:taxon-name><tp:taxon-name-part taxon-name-part-type="family">Hygromiidae</tp:taxon-name-part></tp:taxon-name>).</article-title><source>Journal of Conchology</source><volume>42</volume>: <fpage>79</fpage>–<lpage>93</lpage>. <ext-link xlink:type="simple" ext-link-type="uri" xlink:href="http://docplayer.net/56112556-Monacha-claustralis-rossmassler-1834-new-to-polish-and-czech-malacofauna-gastropoda-pulmonata-hygromiidae.html">http://docplayer.net/56112556-Monacha-claustralis-rossmassler-1834-new-to-polish-and-czech-malacofauna-gastropoda-pulmonata-hygromiidae.html</ext-link></mixed-citation></ref><ref id="B43"><mixed-citation xmlns:xlink="http://www.w3.org/1999/xlink" xlink:type="simple"><person-group><name name-style="western"><surname>Manganelli</surname><given-names>G</given-names></name><name name-style="western"><surname>Lori</surname><given-names>E</given-names></name><name name-style="western"><surname>Benocci</surname><given-names>A</given-names></name><name name-style="western"><surname>Cianfanelli</surname><given-names>S</given-names></name></person-group> (<year>2017</year>) <article-title>Società Malacologica Italiana 1874–1906.</article-title><source>Archives of Natural History</source><volume>44</volume>: <fpage>303</fpage>–<lpage>320</lpage>. <ext-link xlink:type="simple" ext-link-type="doi" xlink:href="10.3366/anh.2017.0451">https://doi.org/10.3366/anh.2017.0451</ext-link></mixed-citation></ref><ref id="B40"><mixed-citation xmlns:xlink="http://www.w3.org/1999/xlink" xlink:type="simple"><person-group><name name-style="western"><surname>Latella</surname><given-names>L</given-names></name></person-group> (<role>ed.</role>) (<year>2011</year>) <source>Sandro Ruffo. Ricordi di allievi e amici.</source><publisher-name>Museo Civico di Storia Naturale di Verona</publisher-name>, <publisher-loc>Verona</publisher-loc>, <size units="page">199 pp</size>.</mixed-citation></ref><ref id="B69"><mixed-citation xmlns:xlink="http://www.w3.org/1999/xlink" xlink:type="simple"><person-group><name name-style="western"><surname>Westerlund</surname><given-names>CA</given-names></name></person-group> (<year>1889</year>) <source>Fauna der in der paläarktischen Region (Europa, Kaukasien, Sibirien, Turan, Persien, Kurdistan, Armenien, Mesopotamien, Kleinasien, Syrien, Arabien, Egypten, Tripolis, Tunesien, Algerien und Marocco) lebenden Binnenconchylien. Vol. 2. Genus <italic><tp:taxon-name><tp:taxon-name-part taxon-name-part-type="genus">Helix</tp:taxon-name-part></tp:taxon-name></italic>.</source><publisher-name>Friedländer</publisher-name>, <publisher-loc>Berlin</publisher-loc>, <size units="page">473 pp</size>. <ext-link xlink:type="simple" ext-link-type="uri" xlink:href="https://www.biodiversitylibrary.org/page/10893365">https://www.biodiversitylibrary.org/page/10893365</ext-link></mixed-citation></ref><ref id="B56"><mixed-citation xmlns:xlink="http://www.w3.org/1999/xlink" xlink:type="simple"><person-group><name name-style="western"><surname>Pilsbry</surname><given-names>HA</given-names></name></person-group> (<year>1895</year>) <article-title>Helicidæ. Guide to the study of helices. In: Tryon GW and Pilsbry HA, Manual of conchology, structural and systematical, with the illustrations of the species. <tp:taxon-name><tp:taxon-name-part taxon-name-part-type="infraclass">Pulmonata</tp:taxon-name-part></tp:taxon-name>.</article-title><source>Second series</source><volume>9</volume>(<issue>36</issue>): <fpage>161</fpage>–<lpage>366</lpage>. [pls 41–71] <ext-link xlink:type="simple" ext-link-type="uri" xlink:href="https://www.biodiversitylibrary.org/page/23737354">https://www.biodiversitylibrary.org/page/23737354</ext-link></mixed-citation></ref><ref id="B1"><mixed-citation xmlns:xlink="http://www.w3.org/1999/xlink" xlink:type="simple"><person-group><name name-style="western"><surname>Alzona</surname><given-names>C</given-names></name></person-group> (<year>1971</year>) <article-title>Malacofauna italica. Catalogo e bibliografia dei Molluschi viventi, terrestri e d’acqua dolce.</article-title><source>Atti della Società Italiana di Scienze Naturali e del Museo Civico di Storia Naturale di Milano</source><volume>111</volume>: <fpage>1</fpage>–<lpage>433</lpage>.</mixed-citation></ref></ref-list></tp:taxon-treatment>
